# Supplementary material for: Dynamic changes of soluble ST2 levels predicted fatality and were involved in coagulopathy in dengue fever in the elderly
Source: PLoS Negl Trop Dis. 2019 Dec 26;13(12):e0007974. doi: 10.1371/journal.pntd.0007974 (PMC6948823; doi:10.1371/journal.pntd.0007974)
Supplement: S1 Dataset — (XLS) [file pntd.0007974.s002.xls]

## Sheet: pool data_revision data
Group	Age	age_group	IV1	ST201	IV2	ST202	outcome	gender_Male_1	DM	HTN	CKD	COPD	CAD	CHF	Maligance	Dyslipidemia	stroke	liver diseae	deltaST2	severity	DeltaST2amount	APACHEII	SOFA	ICUadm	MVuse	trasnfusion	plasma	plttrans	wholeblood	pRBCtrans	hosptalday	ICUday	Shock	heartevent	FFP	CRP	postiveBC	Highest_BT	Lowest_WBC	highest_WBC	lowest_Hct	lowest_plt	highest_PT	highest_APTT	highest_Cr	highest_AST	highest_ALT
S28	75	1	6	474.861	9	49.5	0	0	0	1	0	0	0	0	0	0	0	0	0	1	-425.361	18	3	0	0	1	0	0	1	0	7	0	1	0	0	69.4	0	39.3	4100	9300	21.5	158	#NULL!	#NULL!	0.77	34	10
S02	38	0	0	1956.58	11	49.5	0	0	0	0	0	0	0	0	0	0	0	0	0	0	-1907.08	4	1	0	0	0	0	0	0	0	5	0	1	0	0	#NULL!	0	38.6	2800	4400	35	18	10.4	38.9	0.7	230	35
S06	55	0	1	106.307	5	1916.49	0	1	0	1	0	1	0	0	0	0	0	0	1	0	1810.19	19	4	1	1	0	0	0	0	0	11	7	1	0	0	71.1	0	38.9	4800	8100	39.8	85	14.2	40.3	0.96	42	51
S16	67	1	1	21332.6	8	6890.65	1	1	1	1	1	0	1	0	0	1	1	0	0	0	-14441.9	20	6	0	0	0	0	0	0	0	5	0	0	1	0	#NULL!	0	38.6	8500	4200	33.2	43	11.8	31.1	3.35	11	58
S22	72	1	0	1239.89	4	49.5	0	1	0	1	0	0	1	0	1	1	0	0	0	1	-1190.39	9	2	0	0	0	0	0	0	0	5	0	0	1	0	#NULL!	0	38.2	4700	7900	40.9	84	13.4	44.5	0.98	87	60
S42	83	1	2	6250.76	6	709.021	0	1	0	1	0	0	0	0	1	0	0	0	0	1	-5541.74	14	3	0	0	0	0	0	0	0	4	0	1	0	0	#NULL!	0	38.9	3500	6000	35	74	11.5	35.8	1.13	141	62
S37	78.34	1	7	4656.21	14	49.5	0	1	1	1	0	0	0	0	0	0	0	0	0	1	-4606.71	15	6	0	0	0	0	0	0	0	9	0	1	0	0	21.9	0	37.2	2000	3200	28.8	10	10.4	42.9	1.48	204	77
S26	75	1	2	6119.45	7	709.021	0	1	0	0	0	0	0	0	0	0	0	0	0	0	-5410.43	12	3	0	0	0	0	0	0	0	7	0	0	0	0	#NULL!	0	39.5	2200	6400	39.9	40	13.5	37.4	0.99	196	108
S01	37	0	5	865.733	13	261.161	0	0	0	0	0	0	0	0	0	0	0	0	0	0	-604.572	1	1	0	0	0	0	0	0	0	4	0	0	0	0	#NULL!	0	38.2	1500	7500	40.2	47	14.3	39.9	0.61	187	150
L12	84	1	0	2209.54	1	5615.69	1	0	0	1	1	0	0	0	0	1	0	0	1	1	3406.15	42	20	1	1	0	0	0	0	0	1	1	1	1	0	#NULL!	0	36.2	19500	30400	39.7	15	15.3	48.1	3.04	346	323
L10	80	1	0	49.5	2	1085.98	1	1	1	1	0	0	0	0	0	0	0	0	1	0	1036.48	35	16	1	1	0	0	0	0	0	1	1	1	1	0	#NULL!	0	41.7	11400	15500	38.7	210	12.3	32.7	1.55	1218	497
L14	86	1	3	587.54	6	4289.35	1	0	1	1	1	0	0	0	0	0	0	0	1	0	3701.81	44	20	1	1	1	1	1	1	0	2	2	1	0	2	52.3	1	39.4	6200	12700	18.8	10	17.9	78.9	8.02	11256	3096
S14	64	0	0	2826.41	4	1477.65	0	1	1	0	0	0	0	0	1	0	1	0	0	1	-1348.76	18	5	0	0	1	0	1	0	1	19	0	1	0	0	#NULL!	0	38.7	2100	3500	20.4	4	15.3	36.8	0.62	88	44
S33	77	1	3	2622.75	7	709.021	0	1	0	1	0	0	0	0	1	0	0	1	0	0	-1913.73	16	2	0	0	0	0	0	0	0	7	0	0	0	0	#NULL!	0	38.4	6400	6400	41	29	#NULL!	#NULL!	0.84	26	24
S08	56	0	1	1856.42	6	1319.02	0	0	1	1	1	0	0	0	0	0	0	1	0	0	-537.406	14	7	0	0	0	0	0	0	0	3	0	0	0	0	#NULL!	0	40.3	4500	8000	32.1	23	13.4	46.2	9.1	53	27
S04	54	0	1	1756.47	9	397.047	0	0	0	0	0	0	0	0	0	0	0	0	0	0	-1359.42	8	3	0	0	0	0	0	0	0	4	0	1	0	0	7	0	39.7	2100	4500	32.7	73	10.2	#NULL!	0.51	149	146
S09	57	0	0	1003.26	4	728.583	0	0	0	0	0	0	0	0	1	0	0	0	0	1	-274.674	6	3	0	0	0	0	0	0	0	6	0	0	0	0	7	0	38.3	1600	2800	43.1	11	11.2	37.6	0.52	264	188
S34	77	1	4	1259.66	8	806.909	0	1	0	1	1	1	0	1	0	0	0	0	0	0	-452.752	27	11	0	0	1	0	1	1	1	14	0	1	0	0	#NULL!	0	38.6	4900	7100	20.9	16	12.4	31.3	3.36	49	10
L07	76	1	0	2512.59	7	99.336	1	1	1	1	0	0	0	0	0	0	0	1	0	1	-2413.26	20	10	1	1	0	0	0	0	0	17	9	1	0	0	72.2	0	38.2	4400	14400	22.5	8	11.6	55.4	1.1	141	67
L16	72.2	1	0	10651.7	3	1459.47	0	0	0	1	0	0	0	0	0	0	0	0	0	1	-9192.21	15	7	1	1	0	0	0	0	0	11	6	1	1	0	19.2	0	37.6	7200	13800	32.3	206	11.9	30.7	0.59	112	89
S29	76	1	2	2989.95	6	36000	1	1	0	0	0	0	0	0	0	0	0	0	1	1	33010.1	22	17	1	1	1	1	1	0	1	2	2	1	1	3	7	0	39.3	3100	12300	43.2	12	29.1	67.7	1.45	14774	4940
S23	74	1	1	1378.44	5	1239.89	0	1	0	1	1	0	0	0	0	0	0	0	0	1	-138.554	19	7	0	0	0	0	1	0	0	6	0	1	0	0	#NULL!	0	38.9	4400	9800	28.9	6	10.8	44.2	5.16	155	116
S32	76	1	0	5468.35	5	2785.61	0	0	1	1	0	0	0	0	0	1	1	0	0	0	-2682.73	16	6	1	0	1	0	1	0	0	11	10	0	0	0	#NULL!	0	38.8	2200	7800	38.6	9	11.2	40.4	0.61	236	156
L09	80	1	-2	49.5	1	452.53	1	0	0	1	0	0	1	1	0	1	0	0	1	0	403.03	43	17	1	1	1	0	1	0	1	1	1	1	1	0	7.7	0	38.4	3500	14000	28.2	113	11.1	146.2	2.16	1441	1025
S07	55	0	1	49.5	6	36000	1	0	0	0	0	0	0	0	1	0	0	0	1	1	35950.5	39	19	1	1	1	1	1	1	1	1	1	1	1	6	#NULL!	0	38.8	700	10600	21.9	11	13	71.4	2.62	11860	1686
S21	72	1	4	2500.96	8	7046.43	0	1	0	0	1	0	0	0	0	0	0	0	1	1	4545.47	21	7	0	0	1	1	1	1	1	9	0	1	0	4	#NULL!	0	37.8	6800	10700	24.3	36	33	38.2	#NULL!	125	56
L15	88	1	0	213.319	4	8907.12	1	0	1	1	0	0	0	0	1	0	0	0	1	1	8693.8	47	18	1	1	1	0	0	0	1	1	1	1	0	0	60.1	0	37.4	5900	16500	30	13	26.6	39.9	2.37	7438	3227
S35	77	1	0	1577.05	6	9944.89	0	1	0	1	0	0	0	0	0	0	0	1	1	0	8367.84	19	10	1	1	0	0	0	0	0	14	6	1	0	0	16.2	0	39.7	6800	14100	35.6	19	13.5	52	2.53	281	63
L08	79	1	4	987.41	7	928.466	1	1	0	1	0	1	0	0	0	0	0	0	0	1	-58.944	16	12	1	1	1	0	0	1	0	20	20	1	0	0	7	0	39.6	6000	12600	24.5	33	11.7	40.4	1.54	87	63
L11	82	1	4	7678.01	6	10772	1	1	1	1	1	0	1	0	0	0	0	0	1	1	3093.98	28	18	1	1	1	0	1	0	1	3	3	0	1	0	46.9	1	38.2	5300	13000	25.4	8	13.6	49.4	3.72	2810	715
L20	71	1	6	26352	11	1936.25	0	1	1	1	0	0	1	0	0	0	0	0	0	1	-24415.7	22	15	1	1	1	0	0	1	0	29	13	1	0	0	61.5	0	38.4	6800	11600	22.2	23	17	44	7.02	6809	4132
S20	72	1	5	29698.6	9	6426.41	0	1	1	1	0	0	0	0	0	0	0	0	0	1	-23272.2	20	14	1	1	1	0	1	0	1	28	11	1	0	0	33.7	0	38.2	3500	14800	17.9	8	13.9	46.5	4.61	4760	1695
S10	59	0	2	12311.7	5	49.5	0	1	1	0	0	0	0	0	0	0	0	0	0	1	-12262.2	19	12	1	1	1	0	0	0	1	21	17	1	0	0	30.5	0	39.4	4200	11400	39.7	11	15	50.8	0.76	2147	1380
L02	56	0	5	49.5	8	5323.72	1	0	1	0	0	0	0	0	1	0	0	0	1	1	5274.22	25	10	1	1	1	1	1	1	1	5	5	1	0	20	213.6	0	39	6200	7200	17.9	4	26.7	76.7	0.41	9805	1504
L05	73	1	1	10048.4	5	10570.9	1	0	0	0	0	0	0	0	0	0	0	0	1	1	522.517	28	11	1	1	1	0	0	1	0	5	5	0	0	0	23.2	1	37.8	4700	15700	25.6	11	15.2	44	2.46	3000	1242
S27	75	1	3	5188.95	8	2541.53	0	0	1	1	0	0	1	0	0	0	0	0	0	1	-2647.43	13	13	1	1	1	1	1	1	1	36	23	1	0	8	49.3	1	37.7	8000	21000	24.5	9	15.9	47.5	6.02	16000	3348
S43	84	1	1	36000	4	36000	1	1	0	1	0	0	1	1	0	1	0	0	0	1	0	18	12	1	1	1	0	1	0	1	3	3	0	0	0	46.6	0	39.2	5900	7000	28.6	7	#NULL!	#NULL!	2.07	10890	3110
S38	78	1	3	6053.94	7	36000	1	1	0	1	1	0	1	0	0	1	0	0	1	1	29946.1	30	20	1	1	1	1	1	0	1	7	3	1	0	6	34.9	0	38.2	800	10200	20.5	5	20.9	54	7.3	11349	1344
L17	62.7	0	5	3812.66	10	2948.94	0	0	0	1	1	0	0	0	0	0	0	0	0	1	-863.716	17	15	1	1	1	0	1	1	1	13	9	1	0	0	82	0	38.3	5700	9900	24	8	12.6	67.3	5.86	1312	455
L04	71	1	4	8252.35	8	12914.2	1	0	0	1	1	0	0	0	0	1	0	0	1	1	4661.9	32	20	1	1	1	1	1	1	1	6	6	0	0	22	17.4	1	37.1	2600	8100	17.4	7	45.4	80.5	10.4	14552	5744
L03	69	1	6	3459.04	8	7623.03	1	0	0	0	0	0	0	1	0	0	1	0	1	1	4163.99	21	15	1	1	1	1	1	1	1	13	10	0	0	6	200.3	0	39.4	3800	9400	22.8	6	38.1	66.2	3.38	4098	698
L13	85	1	2	2671	5	14667.3	1	0	1	1	0	0	0	0	0	0	0	0	1	1	11996.2	16	13	1	1	1	0	1	0	1	4	4	0	0	0	50.7	1	38.2	4300	6700	28.6	6	20.6	82.1	1.94	4863	1470
S30	76	1	5	36000	11	36000	1	1	0	1	0	0	0	0	0	0	0	1	0	1	0	27	20	1	1	1	1	0	1	1	6	6	1	0	33	24.8	1	38.7	800	7100	20.6	6	46.1	55	6.08	5183	452
