# Supplementary material for: Dynamic changes of soluble ST2 levels predicted fatality and were involved in coagulopathy in dengue fever in the elderly
Source: PLoS Negl Trop Dis. 2019 Dec 26;13(12):e0007974. doi: 10.1371/journal.pntd.0007974 (PMC6948823; doi:10.1371/journal.pntd.0007974)
Supplement: S2 Dataset — (XLSX) [file pntd.0007974.s003.xlsx]

## Sheet: 工作表1
Case	Age	Gender	Underlying disease	Day of ER visit	Antibiotics in ER	Day of blood culture	Isolated pathogen	Day of first sST-2	First ST-2 level	Day of second sST-2	Second ST-2 level	Outcome	APACHE II score	SOFA score		cause of death	possible focus	Antibiotics use since ER visit	WBC counts at the first sampling of ST2 (/uL)	WBC counts at the second sampling of ST2 (/uL)	WBC counts at the blood culture sampling (/uL)	Neutrophil counts at the first sampling of ST-2 (/uL)	Neutrophil counts at the second sampling of ST-2(/uL)	Neutrophil counts at the blood culture sampling (/uL)	Patelet counts at the first sampling of ST2 (/uL)	Patelet counts at the second sampling of ST2 (/uL)	Patelet counts at the blood culture sampling (/uL)	Hematocrit at the first sampling of ST2 (%)	Hematocrit at the second sampling of ST2 (%)	Hematocrit at the blood culture sampling (%)	CRP at the first sampling of ST2 (mg/L)	CRP at the second sampling of ST2 (mg/L)	CRP at the blood culture sampling (mg/L)	PT at the first sampling of ST2 (s)	PT at the second sampling of ST2 (s)	PT at the blood culture sampling (s)	APTT at the first sampling of ST2 (s)	APTT at the second sampling of ST2 (s)	APTT at the blood culture sampling (s)
L04	71	F	HTN,CKD,dyslipidemia	4	Cefotaxime	9	Candida tropicalis	4	8252	8	12914	Died	32	20		refractory shock		Yes	8100	2300	2300	6058	1380	1380	10k	12k	7k	44.6	29.7	24.4	nil.	17.4	20.5	13.8	38.1	45.3	64.5	51.8	54.8
L05	73	F	None	0	None	3	Klebsiella pneumonia, Proteus mirabilis	1	10048	5	10570	Died	28	11		ICH		No	7700	5800	4700	6306	5353	4159	42k	11k	15k	25.6	27.5	32.3	23.2	nil.	nil.	12.5	15.1	13.7	41.6	47	38.8
L11	82	M	DM,HTN,CKD,CAD	2	None	7	Klebsiella pneumonia	4	7678	6	10771	Died	28	18		refractory shock		No	6400	5300	7400	4780	3927	5646	9k	8k	18k	39.3	29.9	25.4	46.9	45	nil.	13.1	nil.	nil.	49.4	nil.	nil.
L13	85	F	DM, HTN	2	None	2	E.coli, S. Gallolyticus ssp pasteurianus	2	2671	5	14667	Died	16	13		refractory shock		No	6200	4300	4700	3732	3220	2998	9k	58k	8k	43.8	29.1	37.5	50.7	nil.	nil.	15.3	20.6	15.3	61.1	82.1	61.1
L14	86	F	DM, HTN, CKD	3	Cefuroxime	3&5	Streptococcus salivarius, E.coli	3	587	6	4289	Died	44	20		refractory shock		Yes	6200	12700	8800	4997	9398	7568	60k	125k	12k	41.8	27.5	43.1	nil.	52.3	nil.	11.3	17.9	11.8	nil.	78.9	46.5
S30	76	M	HTN, liver disease	5	Cefotaxime	8	Candida tropicalis	5	65358	11	47297	Died	27	20		refractory shock	CRBSI	Yes	7100	1000	1900	5396	600	1406	6k	64k	54k	35.6	32.8	26.9	24.8	nil.	nil.	46.1	26	22.8	55	65.7	39
S27	75	F	DM, HTN, CAD	3	Cefotaxime	27	Chryseobacterium meningosepticum	3	5188	8	2541	Survive	13	13		refractory shock	CRBSI	Yes	8100	7900	21000	5062	5364	17940	17k	36k	73k	40	34.8	29.3	49.3	nil.	nil.	15.9	nil.	nil.	47.5	nil.	nil.
