# Supplementary material for: Dynamic changes of soluble ST2 levels predicted fatality and were involved in coagulopathy in dengue fever in the elderly
Source: PLoS Negl Trop Dis. 2019 Dec 26;13(12):e0007974. doi: 10.1371/journal.pntd.0007974 (PMC6948823; doi:10.1371/journal.pntd.0007974)
Supplement: S3 Dataset — (XLSX) [file pntd.0007974.s004.xlsx]

## Sheet: Sheet1
ID mark	Dengue Severity	Age	The 1st blood specimen taken	IL-33	ST2
M01	A	37	6	366.494	766.751
M02	A	39	6	524.788	49.5
M03	A	54	1	392.3	2971.42
M04	A	55	4	499.924	926.693
M05	A	55	0	398.911	78.259
M06	A	56	0	408.059	342.194
M07	A	57	0	438.496	153.91
M08	A	58	1	150.146	49.5
M09	A	59	3	167.696	15.846
M10	A	61	1	385.645	766.751
M11	A	62	4	209.205	49.5
M12	A	63	3	455.121	1373.14
M13	A	64	0	543.39	49.5
M14	A	66	0	558.297	5689.44
M15	A	67	1	306.209	855.558
M16	A	67	0	551.728	5689.44
M17	A	68	0	387.254	1949.37
M18	A	68	0	347.435	#NULL!
M19	A	73	2	355.127	3470.77
M20	A	73	2	470.426	8426.65
M21	A	76	0	260.106	49.5
M22	A	78	1	#NULL!	2058.03
M23	A	79	1	352.242	678.068
M24	A	79	3	559.939	4313.15
M25	A	80	0	473.963	148.537
M26	A	81	1	323.761	3377.96
M27	A	84	3	324.081	289.321
M28	A	85	2	337.83	3675.49
M29	A	86	1	416.273	49.5
M30	A	87	0	300.472	49.5
L02	B/C	56	5	#NULL!	49.5
L03	B/C	69	6	#NULL!	3459.04
L04	B/C	71	4	#NULL!	8252.35
L05	B/C	73	1	#NULL!	10048.4
L07	B/C	76	0	#NULL!	2512.59
L08	B/C	79	4	#NULL!	987.41
L09	B/C	80	0	#NULL!	49.5
L10	B/C	80	0	#NULL!	49.5
L11	B/C	82	4	#NULL!	7678.01
L12	B/C	84	0	#NULL!	2209.54
L13	B/C	85	2	#NULL!	2671
L14	B/C	86	3	#NULL!	587.54
L15	B/C	88	0	#NULL!	213.319
L16	B/C	72	0	#NULL!	10651.7
L17	B/C	63	5	#NULL!	3812.66
L20	B/C	71	6	#NULL!	26352
S01	B/C	37	5	357.201	865.733
S02	B/C	38	0	361.846	1956.58
S04	B/C	54	1	243.082	1756.47
S06	B/C	55	1	450.43	106.307
S07	B/C	55	6	296.481	49.5
S08	B/C	56	1	274.045	1856.42
S09	B/C	57	0	311.859	1003.26
S10	B/C	59	2	371.144	12311.7
S14	B/C	64	0	295.329	2826.41
S16	B/C	67	1	272.322	21332.6
S20	B/C	72	5	316.862	29698.6
S21	B/C	72	4	374.634	2500.96
S22	B/C	72	0	232.407	1239.89
S23	B/C	74	1	271.747	1378.44
S26	B/C	75	2	430.485	6119.45
S27	B/C	75	3	458.657	5188.95
S28	B/C	75	6	293.6	474.86
S29	B/C	76	2	457.678	2989.95
S30	B/C	76	5	424.629	36000
S32	B/C	76	0	302.629	5468.35
S33	B/C	77	7	281.709	2622.75
S34	B/C	77	4	2123.64	1259.66
S35	B/C	77	0	342.509	1577.05
S37	B/C	78	7	332.279	4656.21
S38	B/C	78	3	385.695	6053.94
S42	B/C	83	2	260.078	6250.76
S43	B/C	84	1	383.365	36000
H01	Healthy control	63	#NULL!	237.938	49.5
H02	Healthy control	61	#NULL!	335.91	49.5
H03	Healthy control	60	#NULL!	383.071	49.5
H04	Healthy control	65	#NULL!	465.836	95.822
H05	Healthy control	63	#NULL!	347.756	49.5
H06	Healthy control	64	#NULL!	347.435	49.5
H07	Healthy control	65	#NULL!	413.366	49.5
H08	Healthy control	60	#NULL!	193.143	49.5
H09	Healthy control	68	#NULL!	316.736	#NULL!
H10	Healthy control	63	#NULL!	468.436	49.5
H11	Healthy control	71	#NULL!	364.753	130.961
H12	Healthy control	71	#NULL!	367.964	49.5
H13	Healthy control	71	#NULL!	385.001	49.5
H14	Healthy control	70	#NULL!	386.61	49.5
H15	Healthy control	74	#NULL!	274.387	49.5
H16	Healthy control	70	#NULL!	231.931	607.211
H17	Healthy control	74	#NULL!	212.042	49.5
H18	Healthy control	75	#NULL!	423.382	49.5
H19	Healthy control	75	#NULL!	337.19	78.259
H20	Healthy control	80	#NULL!	401.429	60.702
